# Supplementary material for: Genetic Interaction Among Phytochrome, Ethylene and Abscisic Acid Signaling During Dark-Induced Senescence in Arabidopsis thaliana
Source: Front Plant Sci. 2020 May 21;11:564. doi: 10.3389/fpls.2020.00564 (PMC7253671; doi:10.3389/fpls.2020.00564)
Supplement: Supplementary file 1 [file Data_Sheet_1.zip]

Archive with 6 entries (6 files):
- Image 1.jpg
- Image 2.jpg
- Image 3.jpg
- Image 4.jpg
- Image 5.jpg
- Table 1.jpg
